# Supplementary material for: The Dispanins: A Novel Gene Family of Ancient Origin That Contains 14 Human Members
Source: PLoS One. 2012 Feb 20;7(2):e31961. doi: 10.1371/journal.pone.0031961 (PMC3282796; doi:10.1371/journal.pone.0031961)
Supplement: Table S1 — This is a record of all identified Dispanins together with their accession numbers, nomenclature and species belonging. (XLS) [file pone.0031961.s001.xls]

## Sheet: Sheet1
Accession number	Dispanin name	Gene symbol	Species
ENSCING00000008197	Unclassified		Ciona intestinalis
ENSDARG00000067948	Dspa4		Danio rerio
ENSDARG00000037907	Dspa(BLAST)		Danio rerio
ENSDARG00000075860	Dspa(BLAST)		Danio rerio
ENSDARG00000042390	Dspc1		Danio rerio
ENSDARG00000075204	Dspc2		Danio rerio
ENSDARG00000068456	Dspc4		Danio rerio
ENSDARG00000062208	Dspd1		Danio rerio
ENSGALG00000004239	Dspa1		Gallus gallus
ENSGALG00000020497	Dspa3		Gallus gallus
ENSGALG00000004243	Dspa5		Gallus gallus
ENSGALG00000004331	Dspb4		Gallus gallus
ENSGALG00000010233	Dspc1		Gallus gallus
ENSGALG00000008662	Dspc2		Gallus gallus
ENSG00000206013	DSPA1	IFITM5	Homo sapiens
ENSG00000185885	DSPA2a	IFITM1	Homo sapiens
ENSG00000142089	DSPA2b	IFITM3	Homo sapiens
ENSG00000185201	DSPA2c	IFITM2	Homo sapiens
ENSG00000223722	DSPA2d	AC023157	Homo sapiens
ENSG00000244242	DSPA3	AC068580.3	Homo sapiens
ENSG00000184811	DSPB1	TUSC5	Homo sapiens
ENSG00000224982	DSPB2	TMEM233	Homo sapiens
ENSG00000167371	DSPB3	PRRT2	Homo sapiens
ENSG00000183379	DSPC1	TMEM90A	Homo sapiens
ENSG00000101463	DSPC2	TMEM90B	Homo sapiens
ENSG00000142046	DSPC3	TMEM91	Homo sapiens
ENSG00000204314	DSPD1	PRRT1	Homo sapiens
ENSG00000228468	DSPD2	AL160276	Homo sapiens
A9UZT6	Unclassified		Monosiga brevicollis
ENSMUSG00000025489	Dspa1	IFITM5	Mus musculus
ENSMUSG00000025491	DSPA2a	IFITM1	Mus musculus
ENSMUSG00000068631	DSPA2b	AC139186	Mus musculus
ENSMUSG00000065968	DSPA2c	IFITM7	Mus musculus
ENSMUSG00000060591	DSPA2d	IFITM2	Mus musculus
ENSMUSG00000025492	Dspa2e	IFITM3	Mus musculus
ENSMUSG00000059108	Dspa2f	IFITM6	Mus musculus
ENSMUSG00000045777	Dspa3		Mus musculus
ENSMUSG00000013083	Dspa(BLAST)		Mus musculus
ENSMUSG00000045114	Dspb1	TUSC5	Mus musculus
ENSMUSG00000079278	Dspb2		Mus musculus
ENSMUSG00000045114	Dspb3	PRRT2	Mus musculus
ENSMUSG00000071234	Dspc1	TMEM90A	Mus musculus
ENSMUSG00000074736	Dspc2	TMEM90B	Mus musculus
ENSMUSG00000061702	Dspc3	TMEM91	Mus musculus
ENSMUSG00000015476	DSPD1	PRRT1	Mus musculus
ENSMUSG00000079497	DSPD2		Mus musculus
jgi|Nemve1|196591|fgenesh1_pg.scaffold_2000213	Unclassified		Nematostella vectensis
jgi|Nemve1|245564|estExt_fgenesh1_pg.C_1670002	Dspda(BLAST)		Nematostella vectensis
jgi|Nemve1|246647|estExt_fgenesh1_pg.C_2300045	Dspdb(BLAST)		Nematostella vectensis
jgi|Nemve1|240761|estExt_fgenesh1_pg.C_330135	Dspc(BLAST)		Nematostella vectensis
XP_798914.2	Dspda(BLAST)		Strongylocentrotus purpuratus
XP_800151.1	Unclassified		Strongylocentrotus purpuratus
XP_001181020.1	Unclassified		Strongylocentrotus purpuratus
XP_800225.1	Dspdb(BLAST)		Strongylocentrotus purpuratus
XP_001186328.1	Unclassified		Strongylocentrotus purpuratus
XP_001187953.1	Dspdc(BLAST)		Strongylocentrotus purpuratus
XP_001186886.1	Dspdd(BLAST)		Strongylocentrotus purpuratus
XP_001199676.1	Dspde(BLAST)		Strongylocentrotus purpuratus
jgi|Xentr4|361932|e_gw1.306.110.1	Dspa1		Xenopus tropicalis
jgi|Xentr4|117566|gw1.306.157.1	Dspa4a		Xenopus tropicalis
jgi|Xentr4|362037|e_gw1.306.114.1	Dspa4b		Xenopus tropicalis
jgi|Xentr4|362016|e_gw1.306.50.1	Dspa4c		Xenopus tropicalis
jgi|Xentr4|362046|e_gw1.306.61.1	Dspa4d		Xenopus tropicalis
jgi|Xentr4|362041|e_gw1.306.58.1	Dspa4e		Xenopus tropicalis
jgi|Xentr4|294287|estExt_fgenesh1_kg.C_3060005	Dspa4f		Xenopus tropicalis
jgi|Xentr4|139274|gw1.419.99.1	Dspa3		Xenopus tropicalis
jgi|Xentr4|287306|estExt_Genewise1.C_7440015	Dspd1		Xenopus tropicalis
jgi|Xentr4|373841|e_gw1.423.52.1	Dspb(BLAST)		Xenopus tropicalis
jgi|Xentr4|107757|gw1.3099.8.1	Dspb3		Xenopus tropicalis
jgi|Xentr4|360288|e_gw1.292.20.1	Dspc(BLAST)		Xenopus tropicalis
jgi|Xentr4|379050|e_gw1.481.40.1	Dspc(BLAST)		Xenopus tropicalis
CBJ32251	Dspca		Ectocarpus siliculosus
CBN74998	Dspcb		Ectocarpus siliculosus
Smp_145460__mRNA	Unclassified		Schistosoma mansoni
ENSPMAP00000006090	Dspc		Petromyzon marinus
fgenesh2_pg.scaffold_52000084	Dspca		Branchiostoma floridae
fgenesh2_pg.scaffold_52000085	Dspcb		Branchiostoma floridae
fgenesh2_pg.scaffold_136000038	Dspcc		Branchiostoma floridae
fgenesh2_pg.scaffold_370000005	Dspcd		Branchiostoma floridae
estExt_fgenesh2_pg.C_190089	Dspce		Branchiostoma floridae
estExt_fgenesh2_pg.C_190090	Dspcf		Branchiostoma floridae
estExt_fgenesh2_pg.C_1360036	Dspcg		Branchiostoma floridae
estExt_fgenesh2_pg.C_1770030	Unclassified		Branchiostoma floridae
e_gw.9.388.1	Dspd		Branchiostoma floridae
e_gw.396.61.1	Unclassified		Branchiostoma floridae
e_gw.396.4.1	Dspch		Branchiostoma floridae
e_gw.396.68.1	Dspci		Branchiostoma floridae

## Sheet: Bacteria
Uniprot accession
B4SLC7
A4F9T5
Q0RYN8
A8ZQC8
B2KAT7
Q2P878
A4CMV4
Q8PD53
Q3BY92
Q0RSW8
A4F9T6
B2FJS9
Q8DH67
Q0SBZ8
A4T9F7
C1AYJ2
Q5H5I7
Q2JGB1
A0QME2
B1MKV5
Q73T16
Q3A7L4
Q1IQG3
Q2JGB0
A1TE92
B4SLC6
Q4JTZ3
Q47QR7
Q0S481
B2HMY2
Q0RSX2
Q0RSX1
B0RN20
C0ZP88
C1B726
A0QLS9
C1BCU8
Q8PQ26
Q4UZD8
Q0SB44
C1A2U8
C6WZV1
A0PTQ9
A8KY64
B2FJT0
B2HQ06
